# Supplementary material for: Predicting Drug Loading Capacity for PLA-Amorphous Drug System Using Hansen Solubility Parameters
Source: Pharmaceutics. 2026 Mar 23;18(3):396. doi: 10.3390/pharmaceutics18030396 (PMC13030427; doi:10.3390/pharmaceutics18030396)
Supplement: Supplementary file 1 [file pharmaceutics-18-00396-s001.zip]

Archive with 1 entries (1 files):
- pharmaceutics-4109247-supplementary.pdf
